# Supplementary material for: Video-Guided Optimization of Stimulation Settings in Patients with Parkinson’s Disease and Deep Brain Stimulation
Source: Brain Sci. 2024 Sep 11;14(9):914. doi: 10.3390/brainsci14090914 (PMC11430434; doi:10.3390/brainsci14090914)
Supplement: Supplementary file 1 [file brainsci-14-00914-s001.zip]

Archive with 1 entries (1 files):
- brainsci-3179744-supplementary.pdf
